# Supplementary material for: Screening Enzymes That Can Depolymerize Commercial Biodegradable Polymers: Heterologous Expression of Fusarium solani Cutinase in Escherichia coli
Source: Microorganisms. 2023 Jan 28;11(2):328. doi: 10.3390/microorganisms11020328 (PMC9963400; doi:10.3390/microorganisms11020328)
Supplement: Supplementary file 1 [file microorganisms-11-00328-s001.zip]

Archive with 1 entries (1 files):
- microorganisms-2149134-supplementary.pdf
